# Supplementary material for: The Ability of Airborne Microalgae and Cyanobacteria to Survive and Transfer the Carcinogenic Benzo(a)pyrene in Coastal Regions
Source: Cells. 2023 Apr 2;12(7):1073. doi: 10.3390/cells12071073 (PMC10093748; doi:10.3390/cells12071073)
Supplement: Supplementary file 1 [file cells-12-01073-s001.zip]

Archive with 1 entries (1 files):
- cells-2295852-supplementary.pdf
